# Supplementary material for: Molecular Insights into Female Hybrid Sterility in Interspecific Crosses between Drosophila melanogaster and Drosophila simulans
Source: Int J Mol Sci. 2024 May 23;25(11):5681. doi: 10.3390/ijms25115681 (PMC11172174; doi:10.3390/ijms25115681)
Supplement: Supplementary file 1 [file ijms-25-05681-s001.zip]

Archive with 5 entries (5 files):
- Supplementary Figures S1-S5.pdf
- Table S1.xlsx
- Table S2.xlsx
- Table S3.xlsx
- Table S4.xlsx
